# Supplementary material for: Using Selection by Nonantibiotic Stressors to Sensitize Bacteria to Antibiotics
Source: Mol Biol Evol. 2019 Dec 18;37(5):1394–406. doi: 10.1093/molbev/msz303 (PMC7182213; doi:10.1093/molbev/msz303)
Supplement: msz303_Supplementary_Data [file msz303_supplementary_data.zip]

Archive with 14 entries (13 files):
- msz303-Suppl_Data/
- msz303-Suppl_Data/cpl-natbib.sty
- msz303-Suppl_Data/crop.sty
- msz303-Suppl_Data/Figure1_11_2019.eps
- msz303-Suppl_Data/Figure2_11_2019.eps
- msz303-Suppl_Data/Figure3_11_2019.eps
- msz303-Suppl_Data/Figure4_11_2019.eps
- msz303-Suppl_Data/MBE.cls
- msz303-Suppl_Data/natbib.bst
- msz303-Suppl_Data/refs.bib
- msz303-Suppl_Data/SIExcelSequencing.xlsx
- msz303-Suppl_Data/SupplementalFiguresEnvMaltas.pdf
- msz303-Suppl_Data/Table_MutationsEnviopaperSized.eps
- msz303-Suppl_Data/Table_MutationsEnviopaperSized.pdf
