# Supplementary material for: Using Selection by Nonantibiotic Stressors to Sensitize Bacteria to Antibiotics
Source: Mol Biol Evol. 2019 Dec 18;37(5):1394–406. doi: 10.1093/molbev/msz303 (PMC7182213; doi:10.1093/molbev/msz303)
Supplement: msz303_Supplementary_Data [file msz303_supplementary_data.zip › msz303-Suppl_Data/refs.bib]

%% report.bib - contains BiBtex input for bibliography


@article{Maltas241075,
    author = {Maltas, Jeff AND Wood, Kevin B.},
    journal = {PLOS Biology},
    publisher = {Public Library of Science},
    title = {Pervasive and diverse collateral sensitivity profiles inform optimal strategies to limit antibiotic resistance},
    year = {2019},
    month = {10},
    volume = {17},
    url = {https://doi.org/10.1371/journal.pbio.3000515},
    pages = {e3000515},
    abstract = {An experimental evolution study in bacteria offers a new approach to slowing antibiotic resistance by exploiting correlations that occur between evolved resistance levels to currently available drugs. The study reveals a new strategy that balances short-term inhibition of growth with infrequent use of antibiotics intended to steer pathogen populations to a more vulnerable future state.},
    number = {10},
    doi = {10.1371/journal.pbio.3000515}
}

@article{russ2018additivity,
  title={Additivity of inhibitory effects in multidrug combinations},
  author={Russ, D and Kishony, R},
  journal={Nature microbiology},
  volume={3},
  number={12},
  pages={1339},
  year={2018},
  publisher={Nature Publishing Group}
}

@article{levy2004antibacterial,
	Author = {Levy, Stuart B and Marshall, Bonnie},
	Date-Added = {2017-08-30 17:32:17 +0000},
	Date-Modified = {2017-08-30 17:32:17 +0000},
	Journal = {Nature medicine},
	Number = {12s},
	Pages = {S122},
	Publisher = {Nature Publishing Group},
	Title = {Antibacterial resistance worldwide: causes, challenges and responses},
	Volume = {10},
	Year = {2004}}

@article{moreno2015imperfect,
	Author = {Moreno-Gamez, Stefany and Hill, Alison L and Rosenbloom, Daniel IS and Petrov, Dmitri A and Nowak, Martin A and Pennings, Pleuni S},
	Date-Added = {2016-08-23 19:52:07 +0000},
	Date-Modified = {2016-08-23 19:52:07 +0000},
	Journal = {Proceedings of the National Academy of Sciences},
	Number = {22},
	Pages = {E2874--E2883},
	Publisher = {National Acad Sciences},
	Title = {Imperfect drug penetration leads to spatial monotherapy and rapid evolution of multidrug resistance},
	Volume = {112},
	Year = {2015}}

\@article{shoval2012evolutionary,
  title={Evolutionary trade-offs, Pareto optimality, and the geometry of phenotype space},
  author={Shoval, Oren and Sheftel, Hila and Shinar, Guy and Hart, Yuval and Ramote, Omer and Mayo, Avi and Dekel, Erez and Kavanagh, Kathryn and Alon, Uri},
  journal={Science},
  volume={336},
  number={6085},
  pages={1157--1160},
  year={2012},
  publisher={American Association for the Advancement of Science}
}


@article{greulich2012mutational,
	Author = {Greulich, Philip and Waclaw, Bart{\l}omiej and Allen, Rosalind J},
	Date-Added = {2016-08-23 19:29:41 +0000},
	Date-Modified = {2016-08-23 19:29:41 +0000},
	Journal = {Physical Review Letters},
	Number = {8},
	Pages = {088101},
	Publisher = {APS},
	Title = {Mutational pathway determines whether drug gradients accelerate evolution of drug-resistant cells},
	Volume = {109},
	Year = {2012}}


@article{hermsen2012rapidity,
	Author = {Hermsen, Rutger and Deris, J Barrett and Hwa, Terence},
	Date-Added = {2016-08-23 19:26:51 +0000},
	Date-Modified = {2016-08-23 19:26:51 +0000},
	Journal = {Proceedings of the National Academy of Sciences},
	Number = {27},
	Pages = {10775--10780},
	Publisher = {National Acad Sciences},
	Title = {On the rapidity of antibiotic resistance evolution facilitated by a concentration gradient},
	Volume = {109},
	Year = {2012}}


@article{fu2015spatial,
	Author = {Fu, Feng and Nowak, Martin A and Bonhoeffer, Sebastian},
	Date-Added = {2016-08-23 19:51:47 +0000},
	Date-Modified = {2016-08-23 19:51:47 +0000},
	Journal = {PLoS Comput Biol},
	Number = {3},
	Pages = {e1004142},
	Publisher = {Public Library of Science},
	Title = {Spatial heterogeneity in drug concentrations can facilitate the emergence of resistance to cancer therapy},
	Volume = {11},
	Year = {2015}}

@article{hansen2017use,
	Author = {Hansen, Elsa and Woods, Robert J and Read, Andrew F},
	Date-Added = {2017-09-01 13:52:07 +0000},
	Date-Modified = {2017-09-01 13:52:07 +0000},
	Journal = {PLoS biology},
	Number = {2},
	Pages = {e2001110},
	Publisher = {Public Library of Science},
	Title = {How to Use a Chemotherapeutic Agent When Resistance to It Threatens the Patient},
	Volume = {15},
	Year = {2017}}

@article{PhysRevLett.120.238102,
  title = {Tuning Spatial Profiles of Selection Pressure to Modulate the Evolution of Drug Resistance},
  author = {De Jong, Maxwell G. and Wood, Kevin B.},
  journal = {Phys. Rev. Lett.},
  volume = {120},
  issue = {23},
  pages = {238102},
  numpages = {6},
  year = {2018},
  month = {Jun},
  publisher = {American Physical Society},
  doi = {10.1103/PhysRevLett.120.238102},
  url = {https://link.aps.org/doi/10.1103/PhysRevLett.120.238102}
}

@article {Lee3733,
	author = {Lee, Eun-Woo and Huda, M. Nazmul and Kuroda, Teruo and Mizushima, Tohru and Tsuchiya, Tomofusa},
	title = {EfrAB, an ABC Multidrug Efflux Pump in Enterococcus faecalis},
	volume = {47},
	number = {12},
	pages = {3733--3738},
	year = {2003},
	doi = {10.1128/AAC.47.12.3733-3738.2003},
	publisher = {American Society for Microbiology Journals},
	abstract = {A DNA fragment responsible for resistance to antimicrobial agents was cloned from the chromosomal DNA of Enterococcus faecalis ATCC 29212 by using drug-hypersensitive mutant Escherichia coli KAM32 as a host cell. Cells of E. coli KAM32 harboring a recombinant plasmid (pAEF82) carrying the DNA fragment became resistant to many structurally unrelated antimicrobial agents, such as norfloxacin, ciprofloxacin, doxycycline, acriflavine, 4',6-diamidino-2-phenylindole, tetraphenylphosphonium chloride, daunorubicin, and doxorubicin. Since the sequence of the whole genome of E. faecalis is known, we sequenced several portions of the DNA insert in plasmid pAEF82 and identified two open reading frames within the insert. We designated the genes efrA and efrB. A search of the deduced amino acid sequences of EfrA and EfrB revealed that they are similar to each other and that they belong to the ATP-binding cassette (ABC) family of multidrug efflux transporters. Transformed E. coli KAM32 cells harboring efrAB showed energy-dependent efflux of acriflavine. The efflux activity was inhibited by reserpine, verapamil, and sodium-o-vanadate, known inhibitors of ABC efflux pumps.},
	issn = {0066-4804},
	URL = {https://aac.asm.org/content/47/12/3733},
	eprint = {https://aac.asm.org/content/47/12/3733.full.pdf},
	journal = {Antimicrobial Agents and Chemotherapy}
}


@article{nichol2015steering,
  title={Steering evolution with sequential therapy to prevent the emergence of bacterial antibiotic resistance},
  author={Nichol, Daniel and Jeavons, Peter and Fletcher, Alexander G and Bonomo, Robert A and Maini, Philip K and Paul, Jerome L and Gatenby, Robert A and Anderson, Alexander RA and Scott, Jacob G},
  journal={PLoS computational biology},
  volume={11},
  number={9},
  pages={e1004493},
  year={2015},
  publisher={Public Library of Science}
}


@article{bhardwaj2018reduced,
  title={Reduced chlorhexidine and daptomycin susceptibility in vancomycin-resistant Enterococcus faecium after serial chlorhexidine exposure},
  author={Bhardwaj, Pooja and Hans, Amrita and Ruikar, Kinnari and Guan, Ziqiang and Palmer, Kelli L},
  journal={Antimicrobial agents and chemotherapy},
  volume={62},
  number={1},
  pages={e01235--17},
  year={2018},
  publisher={Am Soc Microbiol}
}

@article{steenackers2016experimental,
  title={Experimental evolution in biofilm populations},
  author={Steenackers, Hans P and Parijs, Ilse and Foster, Kevin R and Vanderleyden, Jozef},
  journal={FEMS microbiology reviews},
  volume={40},
  number={3},
  pages={373--397},
  year={2016},
  publisher={Oxford University Press}
}

@article{poltak2011ecological,
  title={Ecological succession in long-term experimentally evolved biofilms produces synergistic communities},
  author={Poltak, Steffen R and Cooper, Vaughn S},
  journal={The ISME journal},
  volume={5},
  number={3},
  pages={369--378},
  year={2011},
  publisher={Nature Publishing Group}
}

@article{yu2018interplay,
  title={Interplay between antibiotic efficacy and drug-induced lysis underlies enhanced biofilm formation at subinhibitory drug concentrations},
  author={Yu, Wen and Hallinen, Kelsey M and Wood, Kevin B},
  journal={Antimicrobial agents and chemotherapy},
  volume={62},
  number={1},
  pages={e01603--17},
  year={2018},
  publisher={Am Soc Microbiol}
}

@article{Carey2015,
  title={The impact of triclosan on the spread of antibiotic resistance in the environment.},
  author={Carey, Daniel E. and McNamara, Patrick J.},
  journal={Frontiers in Microbiology},
  volume={5},
  year={2015},
}

@article{Wand2017,
  title={Mechanisms of increased resistance to chlorhexidine and cross-resistance to colistin following exposure of klebsiella pneumoniae clinical isolates to chlorhexidine.},
  author={Wand, Matthew E. and Bock, Lucy J and Bonney, Laura C. and Sutton J. Mark},
  journal={Antimicrobial agents and chemotherapy},
  volume={61},
  year={2017},
}

@article{Horner2012,
  title={Reduced susceptibility to chlorhexidine in staphylococci: is it increasing and does it matter?},
  author={Horner, Carolyne and Mawer, Damien and Wilcox, Mark},
  journal={Journal of antimicrobial chemotherapy},
  volume={67},
  pages={2547-2559},
  year={2012},
}


@article{martin2016laboratory,
  title={Laboratory evolution of microbial interactions in bacterial biofilms},
  author={Martin, Marivic and H{\"o}lscher, Theresa and Drago{\v{s}}, Anna and Cooper, Vaughn S and Kov{\'a}cs, {\'A}kos T},
  journal={Journal of bacteriology},
  volume={198},
  number={19},
  pages={2564--2571},
  year={2016},
  publisher={Am Soc Microbiol}
}

@article{sahm,
	Author = {Daniel F. Sahm and Jessica Kissinger and Michael S. Gilmore and Patrick R. Murray and Ross Mulder and Joanne Solliday and Barbara Clarke},
	Date-Added = {2017-05-20 03:21:44 +0000},
	Date-Modified = {2017-06-04 21:25:32 +0000},
	Journal = {Antimicrobial Agents and Chemotherapy},
	Month = {Sept.},
	Number = {9},
	Pages = {1588-1591},
	Title = {In Vitro Susceptibility Studies of Vancomycin-Resistant Enterococcus faecalis},
	Volume = {33},
	Year = {1989}}

@book{feinberg2012handbook,
  title={Handbook of Markov decision processes: methods and applications},
  author={Feinberg, Eugene A and Shwartz, Adam},
  volume={40},
  year={2012},
  publisher={Springer Science \& Business Media}
}

@article{tran2015mechanisms,
  title={Mechanisms of drug resistance: daptomycin resistance},
  author={Tran, Truc T and Munita, Jose M and Arias, Cesar A},
  journal={Annals of the New York Academy of Sciences},
  volume={1354},
  number={1},
  pages={32--53},
  year={2015},
  publisher={Wiley Online Library}
}

@article{kelesidis2011daptomycin,
  title={Daptomycin nonsusceptible enterococci: an emerging challenge for clinicians},
  author={Kelesidis, Theodoros and Humphries, Romney and Uslan, Daniel Z and Pegues, David A},
  journal={Clinical Infectious Diseases},
  volume={52},
  number={2},
  pages={228--234},
  year={2011},
  publisher={The University of Chicago Press}
}

@book{clewell2014enterococci,
	Author = {Clewell, Don B and Gilmore, Michael S and Ike, Yasuyoshi and Shankar, Nathan},
	Publisher = {Massachusetts Eye and Ear Infirmary},
	Title = {Enterococci: from commensals to leading causes of drug resistant infection},
	Year = {2014}}


@article{donlan2001biofilms,
	Author = {Donlan, Rodney M},
	Journal = {Emerging infectious diseases},
	Number = {2},
	Pages = {277},
	Title = {Biofilms and device-associated infections.},
	Volume = {7},
	Year = {2001}}


@article{hart2015inferring,
  title={Inferring biological tasks using Pareto analysis of high-dimensional data},
  author={Hart, Yuval and Sheftel, Hila and Hausser, Jean and Szekely, Pablo and Ben-Moshe, Noa Bossel and Korem, Yael and Tendler, Avichai and Mayo, Avraham E and Alon, Uri},
  journal={Nature methods},
  volume={12},
  number={3},
  pages={233--235},
  year={2015},
  publisher={Nature Research}
}

\@article{shoval2012evolutionary,
  title={Evolutionary trade-offs, Pareto optimality, and the geometry of phenotype space},
  author={Shoval, Oren and Sheftel, Hila and Shinar, Guy and Hart, Yuval and Ramote, Omer and Mayo, Avi and Dekel, Erez and Kavanagh, Kathryn and Alon, Uri},
  journal={Science},
  volume={336},
  number={6085},
  pages={1157--1160},
  year={2012},
  publisher={American Association for the Advancement of Science}
}

@article{zhang2011acceleration,
	Author = {Zhang, Qiucen and Lambert, Guillaume and Liao, David and Kim, Hyunsung and Robin, Kristelle and Tung, Chih-kuan and Pourmand, Nader and Austin, Robert H},
	Date-Added = {2016-08-23 19:28:58 +0000},
	Date-Modified = {2016-08-23 19:28:58 +0000},
	Journal = {Science},
	Number = {6050},
	Pages = {1764--1767},
	Publisher = {American Association for the Advancement of Science},
	Title = {Acceleration of emergence of bacterial antibiotic resistance in connected microenvironments},
	Volume = {333},
	Year = {2011}}

@article{yurtsev2013bacterial,
	Author = {Yurtsev, Eugene A and Chao, Hui Xiao and Datta, Manoshi S and Artemova, Tatiana and Gore, Jeff},
	Date-Added = {2016-08-23 19:48:23 +0000},
	Date-Modified = {2016-08-23 19:48:23 +0000},
	Journal = {Molecular systems biology},
	Number = {1},
	Pages = {683},
	Publisher = {EMBO Press},
	Title = {Bacterial cheating drives the population dynamics of cooperative antibiotic resistance plasmids},
	Volume = {9},
	Year = {2013}}

    
@article{baym2016multidrug,
	Author = {Baym, Michael and Stone, Laura K and Kishony, Roy},
	Date-Added = {2016-08-23 20:08:05 +0000},
	Date-Modified = {2016-08-23 20:08:05 +0000},
	Journal = {Science},
	Number = {6268},
	Pages = {aad3292},
	Publisher = {American Association for the Advancement of Science},
	Title = {Multidrug evolutionary strategies to reverse antibiotic resistance},
	Volume = {351},
	Year = {2016}}

@article{chait2007antibiotic,
	Author = {Chait, Remy and Craney, Allison and Kishony, Roy},
	Date-Added = {2017-09-01 13:49:44 +0000},
	Date-Modified = {2017-09-01 13:49:44 +0000},
	Journal = {Nature},
	Number = {7136},
	Pages = {668},
	Publisher = {Nature Publishing Group},
	Title = {Antibiotic interactions that select against resistance},
	Volume = {446},
	Year = {2007}}


@article{hansen2017use,
	Author = {Hansen, Elsa and Woods, Robert J and Read, Andrew F},
	Date-Added = {2017-09-01 13:52:07 +0000},
	Date-Modified = {2017-09-01 13:52:07 +0000},
	Journal = {PLoS biology},
	Number = {2},
	Pages = {e2001110},
	Publisher = {Public Library of Science},
	Title = {How to Use a Chemotherapeutic Agent When Resistance to It Threatens the Patient},
	Volume = {15},
	Year = {2017}}
 
 @article{wood2012mechanism,
  title={Mechanism-independent method for predicting response to multidrug combinations in bacteria},
  author={Wood, Kevin and Nishida, Satoshi and Sontag, Eduardo D and Cluzel, Philippe},
  journal={Proceedings of the National Academy of Sciences},
  volume={109},
  number={30},
  pages={12254--12259},
  year={2012},
  publisher={National Acad Sciences}
}

@article{zimmer2016prediction,
  title={Prediction of multidimensional drug dose responses based on measurements of drug pairs},
  author={Zimmer, Anat and Katzir, Itay and Dekel, Erez and Mayo, Avraham E and Alon, Uri},
  journal={Proceedings of the National Academy of Sciences},
  volume={113},
  number={37},
  pages={10442--10447},
  year={2016},
  publisher={National Acad Sciences}
}

@article{zimmer2017prediction,
  title={Prediction of drug cocktail effects when the number of measurements is limited},
  author={Zimmer, Anat and Tendler, Avichai and Katzir, Itay and Mayo, Avi and Alon, Uri},
  journal={PLoS biology},
  volume={15},
  number={10},
  pages={e2002518},
  year={2017},
  publisher={Public Library of Science}
}

@article{tan2012inoculum,
  title={The inoculum effect and band-pass bacterial response to periodic antibiotic treatment},
  author={Tan, Cheemeng and Smith, Robert Phillip and Srimani, Jaydeep K and Riccione, Katherine A and Prasada, Sameer and Kuehn, Meta and You, Lingchong},
  journal={Molecular systems biology},
  volume={8},
  number={1},
  pages={617},
  year={2012},
  publisher={EMBO Press}
}

@article{balaban2004bacterial,
  title={Bacterial persistence as a phenotypic switch},
  author={Balaban, Nathalie Q and Merrin, Jack and Chait, Remy and Kowalik, Lukasz and Leibler, Stanislas},
  journal={Science},
  volume={305},
  number={5690},
  pages={1622--1625},
  year={2004},
  publisher={American Association for the Advancement of Science}
}

@article{karslake2016population,
  title={Population Density Modulates Drug Inhibition and Gives Rise to Potential Bistability of Treatment Outcomes for Bacterial Infections},
  author={Karslake, Jason and Maltas, Jeff and Brumm, Peter and Wood, Kevin B},
  journal={PLoS computational biology},
  volume={12},
  number={10},
  pages={e1005098},
  year={2016},
  publisher={Public Library of Science}
}
 
    @article{meredith2015bacterial,
  title={Bacterial temporal dynamics enable optimal design of antibiotic treatment},
  author={Meredith, Hannah R and Lopatkin, Allison J and Anderson, Deverick J and You, Lingchong},
  journal={PLoS computational biology},
  volume={11},
  number={4},
  pages={e1004201},
  year={2015},
  publisher={Public Library of Science}
}
 
 
 @article{meredith2015collective,
  title={Collective antibiotic tolerance: mechanisms, dynamics and intervention},
  author={Meredith, Hannah R and Srimani, Jaydeep K and Lee, Anna J and Lopatkin, Allison J and You, Lingchong},
  journal={Nature chemical biology},
  volume={11},
  number={3},
  pages={182--188},
  year={2015},
  publisher={Nature Research}
}
 
 @article{vega2014collective,
  title={Collective antibiotic resistance: mechanisms and implications},
  author={Vega, Nicole M and Gore, Jeff},
  journal={Current opinion in microbiology},
  volume={21},
  pages={28--34},
  year={2014},
  publisher={Elsevier}
}
 
@article{fischer2015value,
	Author = {Fischer, Andrej and V{\'a}zquez-Garc{\'\i}a, Ignacio and Mustonen, Ville},
	Date-Added = {2017-09-01 13:55:16 +0000},
	Date-Modified = {2017-09-01 13:55:16 +0000},
	Journal = {Proceedings of the National Academy of Sciences},
	Number = {4},
	Pages = {1007--1012},
	Publisher = {National Acad Sciences},
	Title = {The value of monitoring to control evolving populations},
	Volume = {112},
	Year = {2015}}
    
@article{baym2016spatiotemporal,
	Author = {Baym, Michael and Lieberman, Tami D and Kelsic, Eric D and Chait, Remy and Gross, Rotem and Yelin, Idan and Kishony, Roy},
	Date-Added = {2017-09-05 18:38:37 +0000},
	Date-Modified = {2017-09-05 18:38:37 +0000},
	Journal = {Science},
	Number = {6304},
	Pages = {1147--1151},
	Publisher = {American Association for the Advancement of Science},
	Title = {Spatiotemporal microbial evolution on antibiotic landscapes},
	Volume = {353},
	Year = {2016}}

@article{Nichol:2017aa,
  title={Antibiotic collateral sensitivity is contingent on the repeatability of evolution},
  author={Nichol, Daniel and Rutter, Joseph and Bryant, Christopher and Hujer, Andrea M and Lek, Sai and Adams, Mark D and Jeavons, Peter and Anderson, Alexander RA and Bonomo, Robert A and Scott, Jacob G},
  journal={Nature communications},
  volume={10},
  number={1},
  pages={334},
  year={2019},
  publisher={Nature Publishing Group}
}


@article{dhawan2017collateral,
	Author = {Dhawan, Andrew and Nichol, Daniel and Kinose, Fumi and Abazeed, Mohamed E and Marusyk, Andriy and Haura, Eric B and Scott, Jacob G},
	Journal = {Scientific Reports},
	Title = {Collateral sensitivity networks reveal evolutionary instability and novel treatment strategies in ALK mutated non-small cell lung cancer},
	Volume = {7},
	Year = {2017}}
    
    
@article{Yoon2018,
	Author = {Yoon, Nara and Velde, Robert Vander and Marusyk, Andriy and Scott, Jacob G},
	Journal = {Bulletin of Mathematical Biology},
	Title = {Optimal therapy scheduling based on a pair of collaterally sensitive drugs},
	Volume = {80},
    Pages = {1776-1809},
	Year = {2018}}   


@article{lamrabet2019changes,
  title={Changes in Intrinsic Antibiotic Susceptibility during a Long-Term Evolution Experiment with Escherichia coli},
  author={Lamrabet, Otmane and Martin, Mika{\"e}l and Lenski, Richard E and Schneider, Dominique},
  journal={mBio},
  volume={10},
  number={2},
  pages={e00189--19},
  year={2019},
  publisher={Am Soc Microbiol}
}

@article{knoppel2017evolution,
  title={Evolution of antibiotic resistance without antibiotic exposure},
  author={Kn{\"o}ppel, Anna and N{\"a}svall, Joakim and Andersson, Dan I},
  journal={Antimicrobial agents and chemotherapy},
  volume={61},
  number={11},
  pages={e01495--17},
  year={2017},
  publisher={Am Soc Microbiol}
}

@article{barbosa2018antibiotic,
  title={Antibiotic combination efficacy (ACE) networks for a Pseudomonas aeruginosa model},
  author={Barbosa, Camilo and Beardmore, Robert and Schulenburg, Hinrich and Jansen, Gunther},
  journal={PLoS biology},
  volume={16},
  number={4},
  pages={e2004356},
  year={2018},
  publisher={Public Library of Science}
}

@article{yazdankhah2006triclosan,
  title={Triclosan and antimicrobial resistance in bacteria: an overview},
  author={Yazdankhah, Siamak P and Scheie, Anne A and H{\o}iby, E Arne and Lunestad, Bj{\o}rn-Tore and Heir, Even and Fotland, Tor {\O}ystein and Naterstad, Kristine and Kruse, Hilde},
  journal={Microbial drug resistance},
  volume={12},
  number={2},
  pages={83--90},
  year={2006},
  publisher={Mary Ann Liebert, Inc. 2 Madison Avenue Larchmont, NY 10538 USA}
}

@article{westfall2019widely,
  title={The widely used antimicrobial triclosan induces high levels of antibiotic tolerance in vitro and reduces antibiotic efficacy up to 100-fold in vivo},
  author={Westfall, Corey and Flores-Mireles, Ana Lidia and Robinson, John Isaac and Lynch, Aaron JL and Hultgren, Scott and Henderson, Jeffrey P and Levin, Petra Anne},
  journal={Antimicrobial agents and chemotherapy},
  pages={AAC--02312},
  year={2019},
  publisher={Am Soc Microbiol}
}

@article{Barbosa17, 
	author = "C. Barbosa and V. Trebosc and C. Kemmer and P. Rosenstiel and R. Beardmore and H. Schulenburg and G. Jansen", 
	title  = "Alternative evolutionary paths to bacterial antibiotic resistance cause distinct collateral effects.", 
	journal= "Mol. Biol. Evol.",  
	volume = "34", 
	pages  = "2229–2244", 
	year   = "2017"	} 
    
    @article{lazar2018antibiotic,
  title={Antibiotic-resistant bacteria show widespread collateral sensitivity to antimicrobial peptides},
  author={L{\'a}z{\'a}r, Vikt{\'o}ria and Martins, Ana and Spohn, R{\'e}ka and Daruka, Lejla and Gr{\'e}zal, G{\'a}bor and Fekete, Gergely and Sz{\'a}mel, M{\'o}nika and Jangir, Pramod K and Kintses, B{\'a}lint and Cs{\"o}rg{\H{o}}, B{\'a}lint and others},
  journal={Nature Microbiology},
  volume={3},
  number={6},
  pages={718},
  year={2018},
  publisher={Nature Publishing Group}
}

    
@article{Lazar14, 
	author = "V. Lazar and I. Nagy and R. Spohn and B. Csorgo and A. Gyorkei and A. Nyerges and B. Horvath and A. Voros and R. Busa-Fekete and M. Hrtyan and B. Bogos and O. Mehi and G. Fekete and B. Szappanos and B. Kegl and B. Papp and C. Pal", 
	title  = "Genome-wide analysis captures the determinants of the antibiotic cross-resistance interaction network.", 
	journal= "Nat. Commun.",  
	volume = "5",  
	year   = "2014"	} 

@article{Lazar13, 
	author = "V. Lazar and G. P. Singh and R. Spohn and I. Nagy and B. Horvath and M. Hrtyan and R. Busa-Fekete and B. Bogos and O. Mehi and B. Csorgo and G. Posfai and G. Fekete and B. Szappanos and B. Kegl and B. Papp and C. Pal", 
	title  = "Bacterial evolution and antibiotic hypersensitivity.", 
	journal= "Mol. Syst. Biol.",  
	volume = "9",  
	year   = "2013"	} 

@article{Munck14, 
	author = "C. Munck and H. K. Gumpert and A. I. N. Wallin and H. H. Wang and M. O. A. Sommer", 
	title  = "Prediction of resistance development against drug components by collateral responses to component drugs.", 
	journal= "Sci. Transl. Med",  
	volume = "6", 
	pages  = "262ra156", 
	year   = "2014"	} 
    
@article{Evgrafov15, 
	author = "M. R. de Evgrafov and H. Gumpert and C. Munck and T. T. Thomsen and M. O. A. Sommer", 
	title  = "Collateral resistance and sensitivity modulate evolution in high-level resistance to drug combination treatment in {\em Staphylococcus aureus}.", 
	journal= "Mol. Biol. Evol.",  
	volume = "32", 
	pages  = "1175-1185", 
	year   = "2015"	} 
    
@article{Imamovic13, 
	author = "L. Imamovic and M. O. A. Sommer", 
	title  = "Use of collateral sensitivity networks to design drug cycling protocols that avoid resistance development.", 
	journal= "Sci. Transl. Med",  
	volume = "5",  
    pages = "204ra132",
	year   = "2013"	} 

@article{Oz14, 
	author = "T. Oz and A. Guvenek and S. Yildiz and E. Karaboga and Y. T. Tamer and N. Mumcuyan and V. B. Ozan and G. H. Senturk and M. Cokol and P. Yeh and E. Toprak", 
	title  = "Strength of selection pressure is an important parameter contributing to the complexity of antibiotic resistance evolution.", 
	journal= "Mol. Biol. Evol.",  
	volume = "31", 
    pages = "2387-2401",
	year   = "2014"	} 

@article{Kim14, 
	author = "S. Kim and T. D. Lieberman and R. Kishony", 
	title  = "Alternating antibiotic treatments constrain evolutionary paths to multidrug resistance.", 
	journal= "Proc. Natl. Acad. Sci. USA",  
	volume = "111", 
	pages  = "14494–14499", 
	year   = "2014"	} 
    
@article{Yoshida17, 
	author = "M. Yoshida and S. G. Reyes and S. Tsudo and T. Horinouchi and C. Furusawa and L. Cronin", 
	title  = "Time-programmable dosing allows the manipulation, suppression and reversal of antibiotic drug resistance {\em in vitro}.", 
	journal= "Nat. Commun.",  
	volume = "8", 
	year   = "2017"	}    
     
@article{Yeh06, 
	author = "P. Yeh and A. I. Tschumi and R. Kishony", 
	title  = "Functional classification of drugs by properties of their pairwise interactions.", 
	journal= "Nature Genetics",  
	volume = "38", 
    pages = "489-494",
	year   = "2006"	}
    
@article{Humphries13, 
	author = "R. M. Humphries and S. Pollett and G. Sakoulas", 
	title  = "A current perspective on daptomycin for the clinical microbiologist.", 
	journal= "Clin. Microbiol. Rev.",  
	volume = "26", 
    pages = "759-780",
	year   = "2013"	}
    
@article{Boucher09, 
	author = "H. W. Boucher and G. H. Talbot and J.S. Bradley and J. E. Edwards and D. Gilbert and L. B. Rice and M. Scheld and B. Spellberg and J. Bartlett", 
	title  = "Bad bugs, no drugs; No ESAPE! An update from the Infections Diseases Society of America.", 
	journal= "Clin. Infect. Dis.",  
	volume = "48", 
    pages = "1-12",
	year   = "2009"	}
    
@article{Goldberg12, 
	author = "D. E. Goldberg and R.F. Siliciana and W. R. Jacobs Jr", 
	title  = "Outwitting evolution: Fighting drug-resistant TB, malaria, and HIV.", 
	journal= "Cell",  
	volume = "148", 
    pages = "1271-1283",
	year   = "2012"	}
    
@article{Pfaller12, 
	author = "A. Pfaller", 
	title  = "Antifungal drug resistance: Mechanisms, epidemiology, and consequences for treatment.", 
	journal= "Am. J. Med.",  
	volume = "125", 
    pages = "S3-S13",
	year   = "2012"	}
    
@article{Raviglione12, 
	author = "M. Raviglione and B. Marais and K. Floyd and K. Lonnoroth and H. Getahun and G. B. Migliori and A. D. Harries and P. Nunn and C. Lienhardt and S. Graham and J. Hakaya and K. Weyer and S. Cole and S. H. E. Kaufmann and A. Zumla", 
	title  = "Scaling up interentions to achieve global tuberculosis control: Progress and new developments.", 
	journal= "Lancet",  
	volume = "379", 
    pages = "1902-1913",
	year   = "2012"	}
    
@article{Borst12, 
	author = "P. Borst", 
	title  = "Cancer drug pan-resistance: Pumps, cancer stem cells, quiescence, epithelial to mesenchymal transition, blocked cell death pathways, persister or what?.", 
	journal= "Open Biol.",  
	volume = "2", 
	year   = "2012"	}  
    
@article{Pluchino12, 
	author = "K. M. Pluchino and M. D. Hall and A. S. Goldsborough and R. Callaghan and M. M. Gotesman", 
	title  = "Collateral sensitivity as a strategy against cancer multidrug resistance.", 
	journal= "Drug Resis. Updat.",  
	volume = "15", 
    pages = "98-105",
	year   = "2012"	}
    
@article{ODriscoll15, 
	author = "T. O'Driscoll and C. W. Crank", 
	title  = "Vancomycin-resistant enterococcal infections: epidemiology, clinical manifestations and optimal management.", 
	journal= "Drug Resis. Updat.",  
	volume = "8", 
    pages = "217-230",
	year   = "2015"	}
    
@article{Cetinkaya00, 
	author = "Y. Cetinkaya and P. Falk and C. G. Mayhall", 
	title  = "Vancomycin Resistant Enterococci.", 
	journal= "Clin. Microbiol. Rev.",  
	volume = "13", 
    pages = "686-707",
	year   = "2000"	}
    
@article{Zhao16, 
	author = "B. Zhao and J. C. Sedlak and R. Srinivas and P. Creixell and J. R. Pritchard and B. Tidor and D. A. Lauffenburger and M. T. Hemann", 
	title  = "Exploiting temporal collateral sensitivity in tumor clonal evolution.", 
	journal= "Cell.",  
	volume = "165", 
    pages = "1-13",
	year   = "2016"	}
    
@article{Torella10, 
	author = "J. P. Torella and R. Chait and R. Kishony", 
	title  = "Optimal drug synergy in antimicrobial treatments.", 
	journal= "PlOS Comput. Biol..",  
	volume = "6", 
	year   = "2010"	}
    
@article{Feazel14, 
	author = "L. M. Feazel and A. Malhotra and E. N. Perencevich and P. Kaboli and D. J. Diekemea and M. L. Schweizer", 
	title  = "Effect of antibiotic stewardship programmes on {\em Clostridium difficile} incidence: a systematic review and meta-analysis.", 
	journal= "Journal of Antimicrobial Chemotherapy",  
	volume = "69", 
    pages = "1748-1754",
	year   = "2014"	}
    
@article{Martin92, 
	author = "R.B. Martin", 
	title  = "Optimal control drug scheduling of cancer chemotherapy.", 
	journal= "Journal of Antimicrobial Chemotherapy",  
	volume = "28", 
    pages = "1113-1123",
	year   = "1992"	}
    
@article{Bergstrom04, 
	author = "C. T. Bergstrom and M. Lo and M. Lipsitch", 
	title  = "Ecological theory suggests that antimicrobial cycling will not reduce antimicrobial resistance in hospitals.", 
	journal= "Proc. Natl. Acad. Sci. USA",  
	volume = "101", 
    pages = "13285-13290",
	year   = "2004"	}
    
@article{Michel08, 
	author = "J. Michel and P. J. Yeh and R. Chait and R. C. Moellering Jr and R. Kishony", 
	title  = "Drug interactions modulate the potential for evolution of resistance.", 
	journal= "Proc. Natl. Acad. Sci. USA",  
	volume = "105", 
    pages = "14918-14923",
	year   = "2008"	}
    
@article{Hegreness08, 
	author = "M. Hegreness and N. Shoresh and D. Damian and D. Hartl and R. Kishony", 
	title  = "Accelerated evolution of resistance in multi-drug environments.", 
	journal= "Proc. Natl. Acad. Sci. USA",  
	volume = "105", 
    pages = "13977-13981",
	year   = "2008"	}
    
@article{Smith04, 
	author = "D. L. Smith and S. A. Levin and R. Laxminarayan", 
	title  = "Strategic interactions in multi-institutional epidemics of antibiotic resistance.", 
	journal= "Proc. Natl. Acad. Sci. USA",  
	volume = "102", 
    pages = "3153-3158",
	year   = "2004"	}

@article{Brown05, 
	author = "E. M. Brown and D. Nathwani", 
	title  = "Antibiotic cycling or rotation: a systemic review of the evidence of efficacy.", 
	journal= "Journal of Antimicrobial Chemotherapy",  
	volume = "55", 
    pages = "6-9",
	year   = "2005"	}
    
@article{Cornaglia09, 
	author = "G. Cornaglia", 
	title  = "Fighting infections due to multidrug-resistant Gram-positive pathogens.", 
	journal= "Clin. Microbiol. Infect.",  
	volume = "15", 
    pages = "209-211",
	year   = "2009"	}
    
@article{Woodford09, 
	author = "N. Woodford and D. M. Livermore", 
	title  = "Infections caused by Gram-positive bacteria: a review of the global challenge.", 
	journal= "J. Infect.",  
	volume = "59", 
    pages = "S4-S16",
	year   = "2009"	}

@article{Seiler12, 
	author = "Seiler, Claudia and Berendonk, Thomas U.", 
	title  = "Heavy metal driven co-selection of antibiotic resistance in soil and water bodies impacted by agriculture and aquaculture.", 
	journal= "Front Microbiol.",  
	volume = "3", 
	year   = "2012"}
    
@article{Hassen1998, 
	author = "Hassen, A. and Saidi, N. and Cherif, M. and Boudabous, A.", 
	title  = "Resistance of environmental bacteria to heavy metals.", 
	journal= "Bioresource Technology",  
	volume = "64", 
    pages = "7-15",
	year   = "1998"	}

@article{Austin2006, 
	author = "Baker-Austin, Craig and Wright, Meredith S. and Stepanauskas, Ramunas and McArther, J.V.", 
	title  = "Co-selection of antibiotic and metal resistance.", 
	journal= "Trends in Microbiology",  
	volume = "14", 
    pages = "176-182",
	year   = "2006"	}
    
@article{Ji2012, 
	author = "Ji, Xiuling and Shen, Qunhui and Liu, Fang and Ma, Jing and Xu, Gang and Wang, Yuanlong and Wu, Minghong", 
	title  = "Antibiotic resistance gene abundances associated with antibiotics and heavy metals in animal manures and agricultural soils adjacent to feedlots in shanghai; china.", 
	journal= "Journal of Hazardous Materials",  
	volume = "235-236", 
    pages = "178-185",
	year   = "2012"	}
    
@article{Barrick2014, 
	author = "D. E. Deatherage and J. E. Barrick", 
	title  = "Identification of mutations in laboratory-evolved microbes from next-generation sequencing data using breseq.", 
	journal= "Methods Mol. Biol.",  
	volume = "1151", 
    pages = "165-188",
	year   = "2014"	}
    
@article{Heath1999,
	author = {Heath, Richard J. and Rubin, J. Ronald and Holland, Debra R. and Zhang, Erli and Snow, Mark E. and Rock, Charles O.}, 
	title = {Mechanism of Triclosan Inhibition of Bacterial Fatty Acid Synthesis},
	volume = {274}, 
	number = {16}, 
	pages = {11110-11114}, 
	year = {1999}, 
	doi = {10.1074/jbc.274.16.11110}, 
	abstract ={Triclosan is a broad-spectrum antibacterial agent that inhibits bacterial fatty acid synthesis at the enoyl-acyl carrier protein reductase (FabI) step. Resistance to triclosan inEscherichia coli is acquired 	  through a missense mutation in the fabI gene that leads to the expression of FabI[G93V]. The specific activity and substrate affinities of FabI[G93V] are similar to FabI. Two different binding assays establish that 		triclosan dramatically increases the affinity of FabI for NAD+. In contrast, triclosan does not increase the binding of NAD+to FabI[G93V]. The x-ray crystal structure of the FabI-NAD+-triclosan complex confirms that 	hydrogen bonds and hydrophobic interactions between triclosan and both the protein and the NAD+ cofactor contribute to the formation of a stable ternary complex, with the drug binding at the enoyl substrate site. These  	data show that the formation of a noncovalent “bi-substrate” complex accounts for the effectiveness of triclosan as a FabI inhibitor and illustrates that mutations in the FabI active site that interfere with the           formation of a stable FabI-NAD+-triclosan ternary complex acquire resistance to the drug.}, 
	URL = {http://www.jbc.org/content/274/16/11110.abstract}, 
	eprint = {http://www.jbc.org/content/274/16/11110.full.pdf+html}, 
	journal = {Journal of Biological Chemistry} 
}


@article {PalmerABC,
	author = {Li, Farry J. and Palmer, Kelli L.},
	title = {EfrEF and the Transcription Regulator ChlR Are Required for Chlorhexidine Stress Response in Enterococcus faecalis V583},
	volume = {62},
	number = {6},
	elocation-id = {e00267-18},
	year = {2018},
	doi = {10.1128/AAC.00267-18},
	publisher = {American Society for Microbiology Journals},
	abstract = {Enterococcus faecalis is an opportunistic pathogen and leading cause of health care-associated infections. Daily chlorhexidine gluconate (CHG) bathing of patients is generally regarded as an effective strategy to reduce the occurrence of health care-associated infections. It is likely that E. faecalis is frequently exposed to inhibitory and subinhibitory concentrations of CHG in clinical settings. The goal of this study was to investigate how the vancomycin-resistant strain E. faecalis V583 transcriptionally responds to and tolerates stress from CHG. We used transcriptome (microarray) analysis to identify genes upregulated by E. faecalis V583 in response to CHG. The genes efrE (EF2226) and efrF (EF2227), encoding a heterodimeric ABC transport system, were the most highly upregulated genes. efrEF expression was induced by CHG at concentrations several 2-fold dilutions below the MIC. Deletion of efrEF increased E. faecalis V583 susceptibility to CHG. We found that ChlR, a MerR-like regulator encoded by a sequence upstream of efrEF, mediated the CHG-dependent upregulation of efrEF, and deletion of chlR also increased chlorhexidine susceptibility. Overall, our study gives insight into E. faecalis stress responses to a commonly used antiseptic.},
	issn = {0066-4804},
	URL = {https://aac.asm.org/content/62/6/e00267-18},
	eprint = {https://aac.asm.org/content/62/6/e00267-18.full.pdf},
	journal = {Antimicrobial Agents and Chemotherapy}
}


@article {Senadheera09,
	author = {Senadheera, D. and Krastel, K. and Mair, R. and Persadmehr, A. and Abranches, J. and Burne, R. A. and Cvitkovitch, Dennis G.},
	title = {Inactivation of VicK Affects Acid Production and Acid Survival of Streptococcus mutans },
	volume = {191},
	number = {20},
	pages = {6415--6424},
	year = {2009},
	doi = {10.1128/JB.00793-09},
	publisher = {American Society for Microbiology Journals},
	abstract = {The regulation of acid production in and the tolerance to low pH of the cariogenic bacterium Streptococcus mutans have garnered considerable attention since both of these properties contribute substantially to the virulence of this organism. Frequent or prolonged exposure to acid end products, mainly lactic acid, that are present following the consumption of dietary sugars erodes the dental enamel, thereby initiating dental caries. Here we report the involvement of the S. mutans VicK sensor kinase in both the acidogenicity and the aciduricity of this bacterium. When cultures were supplemented with glucose, the glycolytic rate of a VicK null mutant was significantly decreased compared to the glycolytic rate of the wild type (P \&lt; 0.05), suggesting that there was impaired acid production. Not surprisingly, the VicK deletion mutant produced less lactic acid, while an acid tolerance response assay revealed that loss of VicK significantly enhanced the survival of S. mutans (P \&lt; 0.05). Compared to the survival rates of the wild type, the survival rates of the VicK-deficient mutant were drastically increased when cultures were grown at pH 3.5 with or without preexposure to a signal pH (pH 5.5). Global transcriptional analysis using DNA microarrays and S. mutans wild-type UA159 and VicK deletion mutant strains grown at neutral and low pH values revealed that loss of VicK significantly affected expression of 89 transcripts more than twofold at pH 5.5 (P \&lt; 0.001). The affected transcripts included genes with putative functions in transport and maintenance of cell membrane integrity. While our results provide insight into the acid-inducible regulon of S. mutans, here we imply a novel role for VicK in regulating intracellular pH homeostasis in S. mutans.},
	issn = {0021-9193},
	URL = {https://jb.asm.org/content/191/20/6415},
	eprint = {https://jb.asm.org/content/191/20/6415.full.pdf},
	journal = {Journal of Bacteriology}
}

@article{schindler2016multidrug,
  title={Multidrug efflux pumps of Gram-positive bacteria},
  author={Schindler, Bryan D and Kaatz, Glenn W},
  journal={Drug Resistance Updates},
  volume={27},
  pages={1--13},
  year={2016},
  publisher={Elsevier}
}


@article{pal2015collateral,
  title={Collateral sensitivity of antibiotic-resistant microbes},
  author={P{\'a}l, Csaba and Papp, Bal{\'a}zs and L{\'a}z{\'a}r, Vikt{\'o}ria},
  journal={Trends in microbiology},
  volume={23},
  number={7},
  pages={401--407},
  year={2015},
  publisher={Elsevier}
}

@article{Kumar2013, 
	author = "Kumar, S. and Mukherjee, M. M. and Varela, M. F.", 
	title  = "Modulation of Bacterial Multidrug Resistance Efflux Pumps of the Major Facilitator Superfamily.", 
	journal= "International Journal of Bacteriology",  
	volume = "2013", 
	year   = "2013"	}
    
@article{levy1992active,
  title={Active efflux mechanisms for antimicrobial resistance.},
  author={Levy, Stuart B},
  journal={Antimicrobial agents and chemotherapy},
  volume={36},
  number={4},
  pages={695},
  year={1992},
  publisher={American Society for Microbiology (ASM)}
}

@article {Chung2107,
	author = {Chung, J W and Bensing, B A and Dunny, G M},
	title = {Genetic analysis of a region of the Enterococcus faecalis plasmid pCF10 involved in positive regulation of conjugative transfer functions.},
	volume = {177},
	number = {8},
	pages = {2107--2117},
	year = {1995},
	doi = {10.1128/jb.177.8.2107-2117.1995},
	publisher = {American Society for Microbiology Journals},
	abstract = {The prgB gene encodes the surface protein Asc10, which mediates cell aggregation resulting in high-frequency conjugative transfer of the pheromone-inducible tetracycline resistance plasmid pCF10 in Enterococcus faecalis. Previous Tn5 insertional mutagenesis and sequencing analysis of a 12-kb fragment of pCF10 indicated that a region containing prgX, -Q, -R, -S, and -T, located 3 to 6 kb upstream of prgB, is required to activate the expression of prgB. Complementation studies showed that the positive regulatory region functions in cis in an orientation-dependent manner (J. W. Chung and G. M. Dunny, Proc. Natl. Acad. Sci. USA 89:9020-9024, 1992). In order to determine the involvement of each gene in the activation of prgB, Tn5 insertional mutagenesis and exonuclease III deletion analyses of the regulatory region were carried out. The results indicate that prgQ and -S are required for the expression of prgB, while prgX, -R, and -T are not required. Western blot (immunoblot) analysis of these mutants shows that prgQ is also essential for the expression of prgA (encoding the surface exclusion protein Sec10), which is located between prgB and the positive-control region. Complementation analysis demonstrates that a cis-acting regulatory element is located in the prgQ region and that pCF10 sequences in an untranslated region 3{\textquoteright} from prgQ are an essential component of the positive-control system. Analyses of various Tn5 insertions in pCF10 genes suggest that transcription reading into this transposon is terminated in E. faecalis but that outward-reading transcripts may initiate from within the ends of Tn5 or from the junction sequences.},
	issn = {0021-9193},
	URL = {https://jb.asm.org/content/177/8/2107},
	eprint = {https://jb.asm.org/content/177/8/2107.full.pdf},
	journal = {Journal of Bacteriology}
}

@article {Beabout2015,
	author = {Beabout, Kathryn and Hammerstrom, Troy G. and Perez, Anisha Maria and Magalh{\~a}es, B{\'a}rbara Freitas and Prater, Amy G. and Clements, Thomas P. and Arias, Cesar A. and Saxer, Gerda and Shamoo, Yousif},
	title = {The Ribosomal S10 Protein Is a General Target for Decreased Tigecycline Susceptibility},
	volume = {59},
	number = {9},
	pages = {5561--5566},
	year = {2015},
	doi = {10.1128/AAC.00547-15},
	publisher = {American Society for Microbiology Journals},
	abstract = {Tigecycline is a translational inhibitor with efficacy against a wide range of pathogens. Using experimental evolution, we adapted Acinetobacter baumannii, Enterococcus faecium, Escherichia coli, and Staphylococcus aureus to growth in elevated tigecycline concentrations. At the end of adaptation, 35 out of 47 replicate populations had clones with a mutation in rpsJ, the gene that encodes the ribosomal S10 protein. To validate the role of mutations in rpsJ in conferring tigecycline resistance, we showed that mutation of rpsJ alone in Enterococcus faecalis was sufficient to increase the tigecycline MIC to the clinical breakpoint of 0.5 μg/ml. Importantly, we also report the first identification of rpsJ mutations associated with decreased tigecycline susceptibility in A. baumannii, E. coli, and S. aureus. The identified S10 mutations across both Gram-positive and -negative species cluster in the vertex of an extended loop that is located near the tigecycline-binding pocket within the 16S rRNA. These data indicate that S10 is a general target of tigecycline adaptation and a relevant marker for detecting reduced susceptibility in both Gram-positive and -negative pathogens.},
	issn = {0066-4804},
	URL = {https://aac.asm.org/content/59/9/5561},
	eprint = {https://aac.asm.org/content/59/9/5561.full.pdf},
	journal = {Antimicrobial Agents and Chemotherapy}
}

@article{Belland1994,
author = {Belland, R. J. and Morrison, S. G. and Ison, C. and Huang, W. M.},
title = {Neisseria gonorrhoeae acquires mutations in analogous regions of gyrA and parC in fluoroquinolone-resistant isolates},
year={1994},
journal = {Molecular Microbiology},
volume = {14},
number = {2},
pages = {371-380},
doi = {10.1111/j.1365-2958.1994.tb01297.x},
url = {https://onlinelibrary.wiley.com/doi/abs/10.1111/j.1365-2958.1994.tb01297.x},
eprint = {https://onlinelibrary.wiley.com/doi/pdf/10.1111/j.1365-2958.1994.tb01297.x},
abstract = {Summary Neisseria gonorrhoeae homologues of gyrA and parC have been identified using hybridization probes generated from conserved regions of diverse gyrA genes. These genes have been tentatively identified as gyrA and parC, based on predicted amino acid sequence homologies to known GyrA homologues from numerous bacterial species and to ParC from Escherichia coli and Salmonella typhimurium. The gyrA gene maps to a physical location distant from the gyrB locus on the gonococcal chromosome, which is similar to the situation found in E. coli. The parC gene is not closely linked (i.e. greater than 9 kb) to an identifiable parE gene in N. gonorrhoeae. The gonococcal GyrA is slightly larger than its E. coli homologue and contains several small insertions near the O-terminus of the predicted open reading frame. A series of ciprofloxacin-resistant mutants were selected by passage of N. gonorrhoeae on increasing concentrations of the antibiotic. Sequential passage resulted in the selection of isolates with minimum inhibitory concentrations approximately 10000-fold higher than the parental strain. Mutations within gyrA resulted in low to moderate levels of resistance, while strains with high-level resistance acquired analogous mutations in both gyrA and parC. Resistance mutations were readily transferred between N. gonorrhoeae strains by transformation. The frequencies of transformation, resulting in different levels of ciprofloxacin resistance, further support the notion that both gyrA and parC genes are invoived in the establishment of extreme levels of ciprofloxacin resistance.}
}

@article {Reuter529,
	author = {Reuter, Alexander T. and Stuermer, Claudia A. O. and Plattner, Helmut},
	title = {Identification, Localization, and Functional Implications of the Microdomain-Forming Stomatin Family in the Ciliated Protozoan Paramecium tetraurelia},
	volume = {12},
	number = {4},
	pages = {529--544},
	year = {2013},
	doi = {10.1128/EC.00324-12},
	publisher = {American Society for Microbiology Journals},
	abstract = {The SPFH protein superfamily is assumed to occur universally in eukaryotes, but information from protozoa is scarce. In the Paramecium genome, we found only Stomatins, 20 paralogs grouped in 8 families, STO1 to STO8. According to cDNA analysis, all are expressed, and molecular modeling shows the typical SPFH domain structure for all subgroups. For further analysis we used family-specific sequences for fluorescence and immunogold labeling, gene silencing, and functional tests. With all family members tested, we found a patchy localization at/near the cell surface and on vesicles. The Sto1p and Sto4p families are also associated with the contractile vacuole complex. Sto4p also makes puncta on some food vacuoles and is abundant on vesicles recycling from the release site of spent food vacuoles to the site of nascent food vacuole formation. Silencing of the STO1 family reduces mechanosensitivity (ciliary reversal upon touching an obstacle), thus suggesting relevance for positioning of mechanosensitive channels in the plasmalemma. Silencing of STO4 members increases pulsation frequency of the contractile vacuole complex and reduces phagocytotic activity of Paramecium cells. In summary, Sto1p and Sto4p members seem to be involved in positioning specific superficial and intracellular microdomain-based membrane components whose functions may depend on mechanosensation (extracellular stimuli and internal osmotic pressure).},
	issn = {1535-9778},
	URL = {https://ec.asm.org/content/12/4/529},
	eprint = {https://ec.asm.org/content/12/4/529.full.pdf},
	journal = {Eukaryotic Cell}
}
@article {Criswell445,
	author = {Criswell, Daniel and Tobiason, Virginia L. and Lodmell, J. Stephen and Samuels, D. Scott},
	title = {Mutations Conferring Aminoglycoside and Spectinomycin Resistance in Borrelia burgdorferi},
	volume = {50},
	number = {2},
	pages = {445--452},
	year = {2006},
	doi = {10.1128/AAC.50.2.445-452.2006},
	publisher = {American Society for Microbiology Journals},
	abstract = {We have isolated and characterized in vitro mutants of the Lyme disease agent Borrelia burgdorferi that are resistant to spectinomycin, kanamycin, gentamicin, or streptomycin, antibiotics that target the small subunit of the ribosome. 16S rRNA mutations A1185G and C1186U, homologous to Escherichia coli nucleotides A1191 and C1192, conferred \&gt;2,200-fold and 1,300-fold resistance to spectinomycin, respectively. A 16S rRNA A1402G mutation, homologous to E. coli A1408, conferred \&gt;90-fold resistance to kanamycin and \&gt;240-fold resistance to gentamicin. Two mutations were identified in the gene for ribosomal protein S12, at a site homologous to E. coli residue Lys-87, in mutants selected in streptomycin. Substitutions at codon 88, K88R and K88E, conferred 7-fold resistance and 10-fold resistance, respectively, to streptomycin on B. burgdorferi. The 16S rRNA A1185G and C1186U mutations, associated with spectinomycin resistance, appeared in a population of B. burgdorferi parental strain B31 at a high frequency of 6 {\texttimes} 10-6. These spectinomycin-resistant mutants successfully competed with the wild-type strain during 100 generations of coculture in vitro. The aminoglycoside-resistant mutants appeared at a frequency of 3 {\texttimes} 10-9 to 1 {\texttimes}10-7 in a population and were unable to compete with wild-type strain B31 after 100 generations. This is the first description of mutations in the B. burgdorferi ribosome that confer resistance to antibiotics. These results have implications for the evolution of antibiotic resistance, because the 16S rRNA mutations conferring spectinomycin resistance have no significant fitness cost in vitro, and for the development of new selectable markers.},
	issn = {0066-4804},
	URL = {https://aac.asm.org/content/50/2/445},
	eprint = {https://aac.asm.org/content/50/2/445.full.pdf},
	journal = {Antimicrobial Agents and Chemotherapy}
}

@article{Turk2011,
    author = {Turk, Samo AND Verlaine, Olivier AND Gerards, Thomas AND Živec, Matej AND Humljan, Jan AND Sosič, Izidor AND Amoroso, Ana AND Zervosen, Astrid AND Luxen, André AND Joris, Bernard AND Gobec, Stanislav},
    journal = {PLOS ONE},
    publisher = {Public Library of Science},
    title = {New Noncovalent Inhibitors of Penicillin-Binding Proteins from Penicillin-Resistant Bacteria},
    year = {2011},
    month = {05},
    volume = {6},
    url = {https://doi.org/10.1371/journal.pone.0019418},
    pages = {1-9},
    abstract = {Background Penicillin-binding proteins (PBPs) are well known and validated targets for antibacterial therapy. The most important clinically used inhibitors of PBPs β-lactams inhibit transpeptidase activity of PBPs by forming a covalent penicilloyl-enzyme complex that blocks the normal transpeptidation reaction; this finally results in bacterial death. In some resistant bacteria the resistance is acquired by active-site distortion of PBPs, which lowers their acylation efficiency for β-lactams. To address this problem we focused our attention to discovery of novel noncovalent inhibitors of PBPs.   Methodology/Principal Findings Our in-house bank of compounds was screened for inhibition of three PBPs from resistant bacteria: PBP2a from Methicillin-resistant Staphylococcus aureus (MRSA), PBP2x from Streptococcus pneumoniae strain 5204, and PBP5fm from Enterococcus faecium strain D63r. Initial hit inhibitor obtained by screening was then used as a starting point for computational similarity searching for structurally related compounds and several new noncovalent inhibitors were discovered. Two compounds had promising inhibitory activities of both PBP2a and PBP2x 5204, and good in-vitro antibacterial activities against a panel of Gram-positive bacterial strains.   Conclusions We found new noncovalent inhibitors of PBPs which represent important starting points for development of more potent inhibitors of PBPs that can target penicillin-resistant bacteria.},
    number = {5},
    doi = {10.1371/journal.pone.0019418}
}

@article {Li1648,
	author = {Li, Lu and Wang, Qiyao and Zhang, Hui and Yang, Minjun and Khan, Mazhar I. and Zhou, Xiaohui},
	title = {Sensor histidine kinase is a β-lactam receptor and induces resistance to β-lactam antibiotics},
	volume = {113},
	number = {6},
	pages = {1648--1653},
	year = {2016},
	doi = {10.1073/pnas.1520300113},
	publisher = {National Academy of Sciences},
	abstract = {Bacteria can produce β-lactamases, enzymes that destroy β-lactam antibiotics and thereby resist these potent antibiotics that target cell wall synthesis. Production of β-lactamases is often controlled by β-lactam-induced perturbations in the cell wall. Here, we have identified a new mechanism controlling β-lactamase production. We found a signaling system in which a membrane-associated histidine kinase directly binds β-lactams, triggering the expression of a β-lactamase and resistance to β-lactam antibiotics. Direct sensing of β-lactam antibiotics may enable sufficiently rapid induction of β-lactamase to degrade β-lactam antibiotics before the integrity of the cell wall is disturbed.β-Lactams disrupt bacterial cell wall synthesis, and these agents are the most widely used antibiotics. One of the principle mechanisms by which bacteria resist the action of β-lactams is by producing β-lactamases, enzymes that degrade β-lactams. In Gram-negative bacteria, production of β-lactamases is often induced in response to the antibiotic-associated damage to the cell wall. Here, we have identified a previously unidentified mechanism that governs β-lactamase production. In the Gram-negative enteric pathogen Vibrio parahaemolyticus, we found a histidine kinase/response regulator pair (VbrK/VbrR) that controls expression of a β-lactamase. Mutants lacking either VbrK or VbrR do not produce the β-lactamase and are no longer resistant to β-lactam antibiotics. Notably, VbrK autophosphorylation is activated by β-lactam antibiotics, but not by other lactams. However, single amino acid substitutions in the putative periplasmic binding pocket of VbrK leads its phosphorylation in response to both β-lactam and other lactams, suggesting that this kinase is a β-lactam receptor that can directly detect β-lactam antibiotics instead of detecting the damage to cell wall resulting from β-lactams. In strong support of this idea, we found that purified periplasmic sensor domain of VbrK binds penicillin, and that such binding is critical for VbrK autophosphorylation and β-lactamase production. Direct recognition of β-lactam antibiotics by a histidine kinase receptor may represent an evolutionarily favorable mechanism to defend against β-lactam antibiotics.},
	issn = {0027-8424},
	URL = {https://www.pnas.org/content/113/6/1648},
	eprint = {https://www.pnas.org/content/113/6/1648.full.pdf},
	journal = {Proceedings of the National Academy of Sciences}
}


@article {Arbeloa2004,
	author = {Arbeloa, Ana and Segal, Heidi and Hugonnet, Jean-Emmanuel and Josseaume, Nathalie and Dubost, Lionnel and Brouard, Jean-Paul and Gutmann, Laurent and Mengin-Lecreulx, Dominique and Arthur, Michel},
	title = {Role of Class A Penicillin-Binding Proteins in PBP5-Mediated β-Lactam Resistance in Enterococcus faecalis},
	volume = {186},
	number = {5},
	pages = {1221--1228},
	year = {2004},
	doi = {10.1128/JB.186.5.1221-1228.2004},
	publisher = {American Society for Microbiology Journals},
	abstract = {Peptidoglycan polymerization complexes contain multimodular penicillin-binding proteins (PBP) of classes A and B that associate a conserved C-terminal transpeptidase module to an N-terminal glycosyltransferase or morphogenesis module, respectively. In Enterococcus faecalis, class B PBP5 mediates intrinsic resistance to the cephalosporin class of β-lactam antibiotics, such as ceftriaxone. To identify the glycosyltransferase partner(s) of PBP5, combinations of deletions were introduced in all three class A PBP genes of E. faecalis JH2-2 (ponA, pbpF, and pbpZ). Among mutants with single or double deletions, only JH2-2 ΔponA ΔpbpF was susceptible to ceftriaxone. Ceftriaxone resistance was restored by heterologous expression of pbpF from Enterococcus faecium but not by mgt encoding the monofunctional glycosyltransferase of Staphylococcus aureus. Thus, PBP5 partners essential for peptidoglycan polymerization in the presence of β-lactams formed a subset of the class A PBPs of E. faecalis, and heterospecific complementation was observed with an ortholog from E. faecium. Site-directed mutagenesis of pbpF confirmed that the catalytic serine residue of the transpeptidase module was not required for resistance. None of the three class A PBP genes was essential for viability, although deletion of the three genes led to an increase in the generation time and to a decrease in peptidoglycan cross-linking. As the E. faecalis chromosome does not contain any additional glycosyltransferase-related genes, these observations indicate that glycan chain polymerization in the triple mutant is performed by a novel type of glycosyltransferase. The latter enzyme was not inhibited by moenomycin, since deletion of the three class A PBP genes led to high-level resistance to this glycosyltransferase inhibitor.},
	issn = {0021-9193},
	URL = {https://jb.asm.org/content/186/5/1221},
	eprint = {https://jb.asm.org/content/186/5/1221.full.pdf},
	journal = {Journal of Bacteriology}
}


@article{rigottier2011,   title={Large-scale screening of a targeted Enterococcus faecalis mutant library identifies envelope fitness factors},   author={Rigottier-Gois, Lionel and Alberti, Adriana and Houel, Armel and Taly, Jean-Francois and Palcy, Philippe and Manson, Janet and Pinto, Daniela and Matos, Renata C and Carrilero, Laura and Montero, Natalia and others},   journal={PLoS One},   volume={6},   number={12},   pages={e29023},   year={2011},   publisher={Public Library of Science} }

@article {Eriksson-Grennberg1210,
	author = {Eriksson-Grennberg, Kerstin G. and Nordstr{\"o}m, Kurt and Englund, Per},
	title = {Resistance of Escherichia coli to Penicillins IX. Genetics and Physiology of Class II Ampicillin-Resistant Mutants That Are Galactose Negative or Sensitive to Bacteriophage C21, or Both},
	volume = {108},
	number = {3},
	pages = {1210--1223},
	year = {1971},
	publisher = {American Society for Microbiology Journals},
	abstract = {Ampicillin-resistant mutants of class II are determined by a doubling of chromosomally and episomally mediated ampicillin resistance on agar plates. Several mutants were isolated from a female as well as from an Hfr strain. The mutants differed from each other in various properties such as response to colicin E2 and sodium cholate, response to the phages T4 and C21, and fermentation of galactose. By conjugation and transduction experiments, it was shown that mutations in at least four loci gave the class II phenotype. The mutations were found to be in the galU gene, the ctr gene, and two new genes close to mtl denoted lpsA and lpsB. The carbohydrate compositions of the lipopolysaccharides of the mutants were investigated and found to be changed compared to the parent strains. GalU mutants lacked rhamnose and galactose and had 11\% glucose compared to the parent strain. The lpsA mutant also lacked rhamnose and had only traces of galactose and 58\% glucose, whereas the lpsB mutant contained 14\% rhamnose, traces of galactose, and 81\% glucose compared to the parent strain.},
	issn = {0021-9193},
	URL = {https://jb.asm.org/content/108/3/1210},
	eprint = {https://jb.asm.org/content/108/3/1210.full.pdf},
	journal = {Journal of Bacteriology}
}


@article {Lu2018,
	author = {Lu, Ji and Jin, Min and Nguyen, Son Hoang and Mao, Likai and Li, Jie and Coin, Lachlan J.M. and Yuan, Zhiguo and Guo, Jianhua},
	title = {Non-antibiotic antimicrobial triclosan induces multiple antibiotic resistane through genetic mutation},
	volume = {118},
	pages = {257-265},
	year = {2018},
	doi = {10.1016/j.envint.2018.06.004},
	publisher = {ELSEVIER},
	abstract = {Antibiotic resistance poses a major threat to public health. Overuse and misuse of antibiotics are generally recognized as the key factors contributing to antibiotic resistance. However, whether non-antibiotic, anti-microbial (NAAM) chemicals can directly induce antibiotic resistance is unclear. We aim to investigate whether the exposure to a NAAM chemical triclosan (TCS) has an impact on inducing antibiotic resistance on Escherichia coli. Here, we report that at a concentration of 0.2 mg/L TCS induces multi-drug resistance in wild-type Escherichia coli after 30-day TCS exposure. The oxidative stress induced by TCS caused genetic mutations in genes such as fabI, frdD, marR, acrR and soxR, and subsequent up-regulation of the transcription of genes encoding beta-lactamases and multi-drug efflux pumps, together with down-regulation of genes related to membrane permeability. The findings advance our understanding of the potential role of NAAM chemicals in the dissemination of antibiotic resistance in microbes, and highlight the need for controlling biocide applications.},
	journal = {Environment International}
}

@article{Hao2014, 
	author = "Hao, Ziyang and Lou, Hubing and Zhu Rongfeng and Zhu, Jiuhe and Zhang, Dianmu and Zhao, Boxuan Simen and Zeng, Shizhe and Chen, Xing and Chan, Jefferson and He, Chuan and Chen, Peng R", 
	title  = "The multiple antibiotic resistance regulator MarR is a copper sensor in Escherichia coli", 
	journal= "Nature chemical biology.",  
	volume = "10", 
    pages = "21-28",
	year   = "2014"	}
	
	
@article{Sharma2017, 
	author = "Sharma, Prateek and Haycocks, James R. J. and Middlemiss, Alistair D. and Kettles, Rachel A. and Sellars, Laura E. and Ricci, Vito and Piddock, Laura J. V. and Grainger, David C.", 
	title  = "The multiple antibiotic resistance operon of enteric bacteria controls DNA repair and outer membrane integrity", 
	journal= "Nature communications.",  
	volume = "8", 
	year   = "2017"	}
	
@article{Jansen2016,
    author = {Jansen, Gunther and Mahrt, Niels and Tueffers, Leif and Barbosa, Camilo and Harjes, Malte and Adolph, Gernot and Friedrichs, Anette and Krenz-Weinreich, Annegret and Rosenstiel, Philip and Schulenburg, Hinrich},
    title = "{Association between clinical antibiotic resistance and susceptibility of Pseudomonas in the cystic fibrosis lung}",
    journal = {Evolution, Medicine, and Public Health},
    volume = {2016},
    number = {1},
    pages = {182-194},
    year = {2016},
    month = {05},
    abstract = "{Background and objectives: Cystic fibrosis patients suffer from chronic lung infections that require long-term antibiotic therapy. Pseudomonas readily evolve resistance, rendering antibiotics ineffective. In vitro experiments suggest that resistant bacteria may be treated by exploiting their collateral sensitivity to other antibiotics. Here, we investigate correlations of sensitivity and resistance profiles of Pseudomonas aeruginosa that naturally adapted to antibiotics in the cystic fibrosis lung.Methodology: Resistance profiles for 13 antibiotics were obtained using broth dilution, E-test and VITEK mass spectroscopy. Genetic variants were determined from whole-genome sequences and interrelationships among isolates were analyzed using 13 MLST loci.Result: Our study focused on 45 isolates from 13 patients under documented treatment with antibiotics. Forty percent of these were clinically resistant and 15\\% multi-drug resistant. Colistin resistance was found once, despite continuous colistin treatment and even though colistin resistance can readily evolve experimentally in the laboratory. Patients typically harbored multiple genetically and phenotypically distinct clones. However, genetically similar clones often had dissimilar resistance profiles. Isolates showed mutations in genes encoding cell wall synthesis, alginate production, efflux pumps and antibiotic modifying enzymes. Cross-resistance was commonly observed within antibiotic classes and between aminoglycosides and β-lactam antibiotics. No evidence was found for consistent phenotypic resistance to one antibiotic and sensitivity to another within one genotype.Conclusions and implications: Evidence supporting potential collateral sensitivity in clinical P. aeruginosa isolates remains equivocal. However, cross-resistance within antibiotic classes is common. Colistin therapy is promising since resistance to it was rare despite its intensive use in the studied patients.}",
    issn = {2050-6201},
    doi = {10.1093/emph/eow016},
    url = {https://doi.org/10.1093/emph/eow016},
    eprint = {http://oup.prod.sis.lan/emph/article-pdf/2016/1/182/18759330/eow016.pdf},
}

@article{podnecky2018conserved,
  title={Conserved collateral antibiotic susceptibility networks in diverse clinical strains of Escherichia coli},
  author={Podnecky, Nicole L and Fredheim, Elizabeth GA and Kloos, Julia and S{\o}rum, Vidar and Primicerio, Raul and Roberts, Adam P and Rozen, Daniel E and Samuelsen, {\O}rjan and Johnsen, P{\aa}l J},
  journal={Nature communications},
  volume={9},
  number={1},
  pages={3673},
  year={2018},
  publisher={Nature Publishing Group}
}

@article{paulsen2003role,
  title={Role of mobile DNA in the evolution of vancomycin-resistant Enterococcus faecalis},
  author={Paulsen, Ian T and Banerjei, L and Myers, GSA and Nelson, KE and Seshadri, Rekha and Read, Timothy D and Fouts, Derrick E and Eisen, Jonathan A and Gill, Steven R and Heidelberg, JF and others},
  journal={Science},
  volume={299},
  number={5615},
  pages={2071--2074},
  year={2003},
  publisher={American Association for the Advancement of Science}
}

@article {Barbosa2019,
article_type = {journal},
title = {Evolutionary stability of collateral sensitivity to antibiotics in the model pathogen\textit{ Pseudomonas aeruginosa}},
author = {Barbosa, Camilo and Roemhild, Roderich and Rosenstiel, Philip and Schulenburg, Hinrich},
editor = {Pal, Csaba},
volume = 8,
year = 2019,
month = {oct},
pub_date = {2019-10-29},
pages = {e51481},
citation = {eLife 2019;8:e51481},
doi = {10.7554/eLife.51481},
url = {https://doi.org/10.7554/eLife.51481},
abstract = {Evolution is at the core of the impending antibiotic crisis. Sustainable therapy must thus account for the adaptive potential of pathogens. One option is to exploit evolutionary trade-offs, like collateral sensitivity, where evolved resistance to one antibiotic causes hypersensitivity to another one. To date, the evolutionary stability and thus clinical utility of this trade-off is unclear. We performed a critical experimental test on this key requirement, using evolution experiments with \textit{Pseudomonas aeruginosa}, and identified three main outcomes: (i) bacteria commonly failed to counter hypersensitivity and went extinct; (ii) hypersensitivity sometimes converted into multidrug resistance; and (iii) resistance gains frequently caused re-sensitization to the previous drug, thereby maintaining the trade-off. Drug order affected the evolutionary outcome, most likely due to variation in the effect size of collateral sensitivity, epistasis among adaptive mutations, and fitness costs. Our finding of robust genetic trade-offs and drug-order effects can guide design of evolution-informed antibiotic therapy.},
journal = {eLife},
issn = {2050-084X},
publisher = {eLife Sciences Publications, Ltd},
}

@article {Guerrero565,
	author = {Guerrero, Rafael F. and Scarpino, Samuel V. and Rodrigues, Jo{\~a}o V. and Hartl, Daniel L. and Ogbunugafor, C. Brandon},
	title = {Proteostasis Environment Shapes Higher-Order Epistasis Operating on Antibiotic Resistance},
	volume = {212},
	number = {2},
	pages = {565--575},
	year = {2019},
	doi = {10.1534/genetics.119.302138},
	publisher = {Genetics},
	abstract = {Recent studies have affirmed that higher-order epistasis is ubiquitous and can have large effects on complex traits. Yet, we lack frameworks for understanding how epistatic interactions are influenced by central features of cell physiology. In this study, we assess how protein quality control machinery{\textemdash}a critical component of cell physiology{\textemdash}affects epistasis for different traits related to bacterial resistance to antibiotics. Specifically, we disentangle the interactions between different protein quality control genetic backgrounds and two sets of mutations: (i) SNPs associated with resistance to antibiotics in an essential bacterial enzyme (dihydrofolate reductase, or DHFR) and (ii) differing DHFR bacterial species-specific amino acid background sequences (Escherichia coli, Listeria grayi, and Chlamydia muridarum). In doing so, we improve on generic observations that epistasis is widespread by discussing how patterns of epistasis can be partly explained by specific interactions between mutations in an essential enzyme and genes associated with the proteostasis environment. These findings speak to the role of environmental and genotypic context in modulating higher-order epistasis, with direct implications for evolutionary theory, genetic modification technology, and efforts to manage antimicrobial resistance.},
	issn = {0016-6731},
	URL = {https://www.genetics.org/content/212/2/565},
	eprint = {https://www.genetics.org/content/212/2/565.full.pdf},
	journal = {Genetics}
}

@article{Lenski2019,
    author = {Card, Kyle J. AND LaBar, Thomas AND Gomez, Jasper B. AND Lenski, Richard E.},
    journal = {PLOS Biology},
    publisher = {Public Library of Science},
    title = {Historical contingency in the evolution of antibiotic resistance after decades of relaxed selection},
    year = {2019},
    month = {10},
    volume = {17},
    url = {https://doi.org/10.1371/journal.pbio.3000397},
    pages = {1-18},
    abstract = {Strains of Escherichia coli from the long-term evolution experiment (LTEE) have independently evolved for multiple decades and tens of thousands of generations in the absence of antibiotics; this study shows that evolution and diversification of a single bacterial species in an antibiotic-free environment can render the subsequent evolution of resistance unpredictable.},
    number = {10},
    doi = {10.1371/journal.pbio.3000397}
}

@article{weinreich2013should,
  title={Should evolutionary geneticists worry about higher-order epistasis?},
  author={Weinreich, Daniel M and Lan, Yinghong and Wylie, C Scott and Heckendorn, Robert B},
  journal={Current opinion in genetics \& development},
  volume={23},
  number={6},
  pages={700--707},
  year={2013},
  publisher={Elsevier}
}

@article {Roemhild9767,
	author = {Roemhild, Roderich and Gokhale, Chaitanya S. and Dirksen, Philipp and Blake, Christopher and Rosenstiel, Philip and Traulsen, Arne and Andersson, Dan I. and Schulenburg, Hinrich},
	title = {Cellular hysteresis as a principle to maximize the efficacy of antibiotic therapy},
	volume = {115},
	number = {39},
	pages = {9767--9772},
	year = {2018},
	doi = {10.1073/pnas.1810004115},
	publisher = {National Academy of Sciences},
	abstract = {Rapid evolution is central to the current antibiotic crisis. Sustainable treatments must thus take account of the bacteria{\textquoteright}s potential for adaptation. We identified cellular hysteresis as a principle to constrain bacterial evolution. Cellular hysteresis is a persistent change in bacterial physiology, reminiscent of cellular memory, which is induced by one antibiotic and enhances susceptibility toward another antibiotic. Cellular hysteresis increases bacterial extinction in fast sequential treatments and reduces selection of resistance by favoring responses specific to the induced physiological effects. Fast changes between antibiotics are key, because they create the continuously high selection conditions that are difficult to counter by bacteria. Our study highlights how an understanding of evolutionary processes can help to outsmart human pathogens.Antibiotic resistance has become one of the most dramatic threats to global health. While novel treatment options are urgently required, most attempts focus on finding new antibiotic substances. However, their development is costly, and their efficacy is often compromised within short time periods due to the enormous potential of microorganisms for rapid adaptation. Here, we developed a strategy that uses the currently available antibiotics. Our strategy exploits cellular hysteresis, which is the long-lasting, transgenerational change in cellular physiology that is induced by one antibiotic and sensitizes bacteria to another subsequently administered antibiotic. Using evolution experiments, mathematical modeling, genomics, and functional genetic analysis, we demonstrate that sequential treatment protocols with high levels of cellular hysteresis constrain the evolving bacteria by (i) increasing extinction frequencies, (ii) reducing adaptation rates, and (iii) limiting emergence of multidrug resistance. Cellular hysteresis is most effective in fast sequential protocols, in which antibiotics are changed within 12 h or 24 h, in contrast to the less frequent changes in cycling protocols commonly implemented in hospitals. We found that cellular hysteresis imposes specific selective pressure on the bacteria that disfavors resistance mutations. Instead, if bacterial populations survive, hysteresis is countered in two distinct ways, either through a process related to antibiotic tolerance or a mechanism controlled by the previously uncharacterized two-component regulator CpxS. We conclude that cellular hysteresis can be harnessed to optimize antibiotic therapy, to achieve both enhanced bacterial elimination and reduced resistance evolution.},
	issn = {0027-8424},
	URL = {https://www.pnas.org/content/115/39/9767},
	eprint = {https://www.pnas.org/content/115/39/9767.full.pdf},
	journal = {Proceedings of the National Academy of Sciences}
}

@article{ogbunugafor2016adaptive,
  title={Adaptive landscape by environment interactions dictate evolutionary dynamics in models of drug resistance},
  author={Ogbunugafor, C Brandon and Wylie, C Scott and Diakite, Ibrahim and Weinreich, Daniel M and Hartl, Daniel L},
  journal={PLoS computational biology},
  volume={12},
  number={1},
  pages={e1004710},
  year={2016},
  publisher={Public Library of Science}
}

@article{whitlock1995multiple,
  title={Multiple fitness peaks and epistasis},
  author={Whitlock, Michael C and Phillips, Patrick C and Moore, Francisco B-G and Tonsor, Stephen J},
  journal={Annual review of ecology and systematics},
  volume={26},
  number={1},
  pages={601--629},
  year={1995},
  publisher={Annual Reviews 4139 El Camino Way, PO Box 10139, Palo Alto, CA 94303-0139, USA}
}

@article{trindade2009positive,
  title={Positive epistasis drives the acquisition of multidrug resistance},
  author={Trindade, Sandra and Sousa, Ana and Xavier, Karina Bivar and Dionisio, Francisco and Ferreira, Miguel Godinho and Gordo, Isabel},
  journal={PLoS genetics},
  volume={5},
  number={7},
  pages={e1000578},
  year={2009},
  publisher={Public Library of Science}
}

@article{sommer2017prediction,
  title={Prediction of antibiotic resistance: time for a new preclinical paradigm?},
  author={Sommer, Morten OA and Munck, Christian and Toft-Kehler, Rasmus Vendler and Andersson, Dan I},
  journal={Nature Reviews Microbiology},
  volume={15},
  number={11},
  pages={689--696},
  year={2017},
  publisher={Nature Publishing Group}
}

@article{schenk2013patterns,
  title={Patterns of epistasis between beneficial mutations in an antibiotic resistance gene},
  author={Schenk, Martijn F and Szendro, Ivan G and Salverda, Merijn LM and Krug, Joachim and De Visser, J Arjan GM},
  journal={Molecular biology and evolution},
  volume={30},
  number={8},
  pages={1779--1787},
  year={2013},
  publisher={Oxford University Press}
}

@article{roemhild2018cellular,
  title={Cellular hysteresis as a principle to maximize the efficacy of antibiotic therapy},
  author={Roemhild, Roderich and Gokhale, Chaitanya S and Dirksen, Philipp and Blake, Christopher and Rosenstiel, Philip and Traulsen, Arne and Andersson, Dan I and Schulenburg, Hinrich},
  journal={Proceedings of the National Academy of Sciences},
  volume={115},
  number={39},
  pages={9767--9772},
  year={2018},
  publisher={National Acad Sciences}
}

@incollection{deatherage2014identification,
  title={Identification of mutations in laboratory-evolved microbes from next-generation sequencing data using breseq},
  author={Deatherage, Daniel E and Barrick, Jeffrey E},
  booktitle={Engineering and analyzing multicellular systems},
  pages={165--188},
  year={2014},
  publisher={Springer}
}

@article{langmead2012fast,
  title={Fast gapped-read alignment with Bowtie 2},
  author={Langmead, Ben and Salzberg, Steven L},
  journal={Nature methods},
  volume={9},
  number={4},
  pages={357},
  year={2012},
  publisher={Nature Publishing Group}
}

@article{rosenkilde2019collateral,
  title={Collateral sensitivity constrains resistance evolution of the CTX-M-15 $\beta$-lactamase},
  author={Rosenkilde, Carola EH and Munck, Christian and Porse, Andreas and Linkevicius, Marius and Andersson, Dan I and Sommer, Morten OA},
  journal={Nature communications},
  volume={10},
  number={1},
  pages={618},
  year={2019},
  publisher={Nature Publishing Group}
}

@article{solheim2014transcriptomic,
  title={Transcriptomic and functional analysis of NaCl-induced stress in Enterococcus faecalis},
  author={Solheim, Margrete and La Rosa, Sabina Leanti and Mathisen, Thomas and Snipen, Lars G and Nes, Ingolf F and Brede, Dag Anders},
  journal={PLoS One},
  volume={9},
  number={4},
  pages={e94571},
  year={2014},
  publisher={Public Library of Science}
}

@article{gilmore2002enterococci,
  title={The enterococci: pathogenesis, molecular biology, and antibiotic resistance},
  author={Gilmore, Michael S and Clewell, Don B and Courvalin, P and Dunny, GM and Murray, BE and Rice, LB and others},
  year={2002},
  publisher={ASM press Washington, DC}
}
